# Supplementary material for: Landscape Perception Identification and Classification Based on Electroencephalogram (EEG) Features
Source: Int J Environ Res Public Health. 2022 Jan 6;19(2):629. doi: 10.3390/ijerph19020629 (PMC8776197; doi:10.3390/ijerph19020629)
Supplement: Supplementary file 1 [file ijerph-19-00629-s001.zip]

Archive with 1 entries (1 files):
- ijerph-1501122-supplementary.pdf
